# Supplementary material for: Switchable Lipid Provides pH-Sensitive Properties to Lipid and Hybrid Polymer/Lipid Membranes
Source: Polymers (Basel). 2020 Mar 11;12(3):637. doi: 10.3390/polym12030637 (PMC7183064; doi:10.3390/polym12030637)
Supplement: Supplementary file 1 [file polymers-12-00637-s001.zip]

Archive with 6 entries (5 files):
- polymers-732202-supplementary materials/
- polymers-732202-supplementary materials/Polymers_SI_Passos.pdf
- polymers-732202-supplementary materials/VideoS1_GUV CSL 50 - HCl.avi
- polymers-732202-supplementary materials/VideoS2_GHUV CSL 20 - HCl.avi
- polymers-732202-supplementary materials/VideoS3_Calcein GHUV-CSL_20 _HCl.avi
- polymers-732202-supplementary materials/VideoS4_GHUV-CSL50_Calcein_HCl.avi
